# Supplementary material for: Functional and Molecular Analysis of Human Osteoarthritic Chondrocytes Treated with Bone Marrow-Derived MSC-EVs
Source: Bioengineering (Basel). 2024 Apr 17;11(4):388. doi: 10.3390/bioengineering11040388 (PMC11047960; doi:10.3390/bioengineering11040388)
Supplement: Supplementary file 1 [file bioengineering-11-00388-s001.zip]

Archive with 1 entries (1 files):
- bioengineering-2925912-supplementary.pdf
